# Supplementary material for: A novel oncogenic seRNA promotes nasopharyngeal carcinoma metastasis
Source: Cell Death Dis. 2022 Apr 23;13(4):401. doi: 10.1038/s41419-022-04846-1 (PMC9035166; doi:10.1038/s41419-022-04846-1)
Supplement: Supplementary file 4 — Supplementary Material 4 [file 41419_2022_4846_MOESM4_ESM.txt]

#chr	start	end
chr1	100032754	100053005
chr1	100130970	100157064
chr1	100265026	100276141
chr1	1003673	1017305
chr1	100887376	101038733
chr1	101235226	101236758
chr1	1019036	1033644
chr1	10208705	10214799
chr1	102878839	102880689
chr1	103522912	103566520
chr1	10428393	10434715
chr1	10441976	10443101
chr1	10465139	10473446
chr1	10527179	10563704
chr1	10599049	10600257
chr1	10636617	10639435
chr1	1067915	1070677
chr1	107056213	107064355
chr1	1077879	1081406
chr1	108107025	108108793
chr1	108167029	108200110
chr1	108638427	108639430
chr1	108658465	108664526
chr1	108687965	108699223
chr1	108746290	108748681
chr1	108815121	108817527
chr1	108946085	108964686
chr1	10899053	10903135
chr1	108992153	108993198
chr1	109073801	109077753
chr1	109087762	109094333
chr1	109195703	109199240
chr1	109212055	109246868
chr1	109273767	109279107
chr1	109396933	109431051
chr1	109482891	109486851
chr1	109545273	109572749
chr1	109591182	109615417
chr1	11011242	11016495
chr1	110336899	110339153
chr1	110405029	110410436
chr1	110949293	110966056
chr1	11097204	11100587
chr1	111130808	111159102
chr1	111197981	111205466
chr1	111420647	111461111
chr1	111737333	111740634
chr1	112393375	112400645
chr1	112604322	112623666
chr1	112673547	112680459
chr1	112697829	112698369
chr1	112901260	112905763
chr1	112922248	112937057
chr1	112945359	112959827
chr1	113455884	113460393
chr1	113557740	113562072
chr1	113662786	113665489
chr1	113807215	113813361
chr1	113901435	113906678
chr1	113926948	113939052
chr1	114435578	114516420
chr1	114568413	114583668
chr1	114665119	114672013
chr1	114708114	114758942
chr1	114765480	114782474
chr1	115166489	115171600
chr1	115208896	115228318
chr1	115277895	115302088
chr1	115544825	115547114
chr1	115974597	115997991
chr1	116376775	116419434
chr1	116561039	116571913
chr1	116989138	116991239
chr1	117146489	117149131
chr1	11736021	11738980
chr1	117776471	117778788
chr1	117927508	117944770
chr1	11801544	11806056
chr1	118961977	118964763
chr1	119000277	119002822
chr1	119131722	119171486
chr1	11922306	11927593
chr1	119631438	119650542
chr1	119711864	119748547
chr1	11978635	11980380
chr1	120145071	120159409
chr1	120311829	120345281
chr1	120353762	120356830
chr1	120413963	120442687
chr1	120552324	120559995
chr1	120849385	120852940
chr1	120911429	120912998
chr1	120940827	120947488
chr1	120951215	120962699
chr1	121000327	121003012
chr1	121115265	121119264
chr1	1226416	1240078
chr1	1302175	1310733
chr1	1336321	1346145
chr1	1396453	1412380
chr1	143362441	143364853
chr1	143798734	143801672
chr1	143900561	143905828
chr1	144410116	144414587
chr1	144417671	144420606
chr1	144423336	144461567
chr1	144522084	144525548
chr1	144550735	144553645
chr1	144559564	144563099
chr1	144566385	144570076
chr1	144776153	144778220
chr1	145159560	145218988
chr1	145278887	145282801
chr1	145286153	145427373
chr1	145605379	145654530
chr1	145812403	145827576
chr1	145858549	145860566
chr1	145915571	145931512
chr1	145935072	145937260
chr1	145955546	145959703
chr1	145962315	145966310
chr1	145978225	145981120
chr1	145989532	145998977
chr1	146034680	146036183
chr1	146037620	146040476
chr1	146050713	146054374
chr1	146156559	146228914
chr1	146297335	146302245
chr1	146367143	146371452
chr1	146374499	146378070
chr1	146385611	146388940
chr1	146938413	146958472
chr1	1469766	1477797
chr1	147081830	147086466
chr1	147148201	147176897
chr1	147241223	147250335
chr1	147927361	147949496
chr1	148149234	148151926
chr1	148262083	148264939
chr1	148333556	148336181
chr1	148361145	148364401
chr1	148387390	148390989
chr1	148397604	148413895
chr1	148416811	148463246
chr1	148520273	148524278
chr1	148527689	148530536
chr1	148612031	148681500
chr1	148748728	148752605
chr1	148951086	148961094
chr1	149076512	149107519
chr1	149161106	149164145
chr1	149174218	149194690
chr1	149390372	149413441
chr1	149557666	149560961
chr1	149636593	149638241
chr1	149799124	149813705
chr1	149830221	149863629
chr1	149879215	149889423
chr1	149920164	149929856
chr1	149984925	150011829
chr1	150233368	150237271
chr1	150291501	150311231
chr1	150319994	150355093
chr1	150362578	150367547
chr1	150486121	150491989
chr1	1504867	1518052
chr1	150559152	150582983
chr1	150600830	150605901
chr1	150683448	150698269
chr1	150871350	150878245
chr1	150925820	150931987
chr1	150975021	150979329
chr1	151007408	151012058
chr1	151035654	151039514
chr1	151045379	151054113
chr1	151067935	151074585
chr1	151153860	151169304
chr1	151183338	151215806
chr1	151253242	151274574
chr1	151279398	151295560
chr1	151305145	151313607
chr1	151422420	151462263
chr1	151604996	151607590
chr1	151610641	151642183
chr1	151753646	151765879
chr1	151772200	151774765
chr1	1519330	1533216
chr1	151943388	151948266
chr1	151986529	151996121
chr1	152028644	152038332
chr1	152043134	152050975
chr1	153098577	153102017
chr1	15345226	15347558
chr1	15351481	15355225
chr1	153528336	153536171
chr1	153562681	153573838
chr1	153621527	153628092
chr1	153632506	153636377
chr1	153657642	153672451
chr1	153726540	153731891
chr1	153782200	153784416
chr1	153801645	153806919
chr1	153917581	153925491
chr1	153956135	153969744
chr1	153970942	153979063
chr1	153984861	153987593
chr1	15416350	15420697
chr1	154173344	154184259
chr1	154207637	154253481
chr1	154403359	154438446
chr1	154625151	154628972
chr1	154954361	154965272
chr1	154966034	154980233
chr1	154982447	154985337
chr1	155001645	155008929
chr1	155125814	155139869
chr1	155197089	155199087
chr1	155221401	155229429
chr1	15525561	15538806
chr1	155260145	155274676
chr1	155305790	155322340
chr1	155612429	155618400
chr1	155650904	155691022
chr1	155743915	155749299
chr1	155889483	155894504
chr1	155926406	155937066
chr1	155949105	155985372
chr1	15601994	15605416
chr1	156047636	156055960
chr1	156121959	156143408
chr1	15616056	15625922
chr1	156190202	156204582
chr1	156211839	156231044
chr1	156269705	156284772
chr1	156327874	156339787
chr1	156456619	156458945
chr1	156469594	156504814
chr1	156569874	156572284
chr1	156586242	156604718
chr1	156646676	156661645
chr1	156759668	156761329
chr1	156765838	156775084
chr1	15684197	15687102
chr1	1568896	1577585
chr1	157118845	157141283
chr1	15798601	15803389
chr1	15828791	15838138
chr1	15843664	15854033
chr1	15885474	15888726
chr1	159013320	159018208
chr1	159075757	159078298
chr1	15957107	15961660
chr1	15969209	15977121
chr1	159852766	159855299
chr1	159888902	159891071
chr1	159910891	159928167
chr1	160021905	160034866
chr1	160204970	160223691
chr1	160248422	160267690
chr1	160304251	160364766
chr1	16074873	16077050
chr1	161017025	161022428
chr1	161044103	161049413
chr1	161096884	161134984
chr1	161152845	161167007
chr1	16117219	16161104
chr1	1611924	1617154
chr1	161200892	161207893
chr1	161312676	161317682
chr1	161388073	161391490
chr1	161398217	161400876
chr1	16171386	16185461
chr1	161747035	161762940
chr1	161764023	161831896
chr1	16205759	16208057
chr1	162067683	162070536
chr1	162496666	162519074
chr1	162561521	162620687
chr1	163285389	163323494
chr1	16344516	16353975
chr1	16365394	16371884
chr1	164557566	164563410
chr1	164770962	164772705
chr1	1650278	1663959
chr1	16513016	16516926
chr1	165597222	165599879
chr1	165627609	165639149
chr1	165761747	165771990
chr1	165827347	165850532
chr1	16609765	16615357
chr1	16640681	16647138
chr1	166488915	166491333
chr1	16665680	16669289
chr1	166837244	166866517
chr1	167216506	167225048
chr1	16737983	16741784
chr1	167446734	167448876
chr1	167714387	167715860
chr1	167720104	167726378
chr1	167932628	167952163
chr1	168055004	168058588
chr1	168075300	168083933
chr1	168177479	168185737
chr1	168224277	168239735
chr1	168245480	168251796
chr1	1687544	1694370
chr1	16893648	16897251
chr1	16903472	16906645
chr1	169108735	169110651
chr1	169354793	169367545
chr1	169478272	169488335
chr1	169789935	169801746
chr1	170529299	170558375
chr1	170707563	170709017
chr1	1707816	1730972
chr1	171433922	171436138
chr1	171483829	171527240
chr1	171540126	171556108
chr1	171736507	171747516
chr1	171780487	171785920
chr1	171840830	171841801
chr1	17208472	17209679
chr1	17231425	17235718
chr1	172530754	172562911
chr1	172933278	172934981
chr1	173475371	173493079
chr1	173713038	173782694
chr1	173812429	173834789
chr1	173836059	173840644
chr1	174157338	174170102
chr1	174237740	174250914
chr1	17430522	17444549
chr1	1746219	1747834
chr1	174814263	174818791
chr1	174847862	174853480
chr1	174987455	175025590
chr1	175191684	175194182
chr1	176199024	176209062
chr1	1773031	1781510
chr1	178094385	178119061
chr1	178125445	178162344
chr1	178723767	178755361
chr1	179025382	179043092
chr1	179110780	179134939
chr1	179135896	179145944
chr1	179228069	179230845
chr1	179364875	179367187
chr1	179837928	179876914
chr1	179879119	179917585
chr1	179953811	179965673
chr1	180152683	180164402
chr1	180490480	180504023
chr1	180521257	180522801
chr1	180700490	180704306
chr1	180953043	180979431
chr1	181018100	181022987
chr1	181086922	181097891
chr1	181098862	181101030
chr1	181134158	181137743
chr1	183020895	183036663
chr1	183158863	183161885
chr1	183466166	183513785
chr1	183560421	183567854
chr1	183604664	183634570
chr1	184049578	184082927
chr1	184733760	184756314
chr1	184936305	184955110
chr1	185226676	185227619
chr1	185283623	185319686
chr1	186306894	186382564
chr1	186558671	186560876
chr1	186677125	186685863
chr1	1867975	1892097
chr1	187690511	187692469
chr1	189656746	189659518
chr1	1899167	1911188
chr1	19009148	19012439
chr1	19171768	19214898
chr1	192245771	192248313
chr1	19249833	19266946
chr1	192738323	192740195
chr1	192806625	192814286
chr1	192825471	192828438
chr1	192980465	193074269
chr1	193081521	193099351
chr1	193120340	193129565
chr1	19335280	19344692
chr1	19595393	19633316
chr1	19642339	19644105
chr1	197145359	197147974
chr1	197191432	197207639
chr1	19797151	19801150
chr1	199224843	199227670
chr1	199271840	199274718
chr1	199741218	199744273
chr1	199757670	199760639
chr1	200335892	200337348
chr1	200384226	200412005
chr1	200414793	200418047
chr1	200636255	200641837
chr1	200737990	200752729
chr1	201169221	201172000
chr1	201500413	201506818
chr1	201524265	201528725
chr1	201712786	201717284
chr1	201810637	201812940
chr1	201952948	201965108
chr1	202336094	202342896
chr1	202800089	202811345
chr1	203006052	203009932
chr1	203025621	203026947
chr1	203304102	203312588
chr1	203511195	203532817
chr1	203794269	203842578
chr1	203861356	203882060
chr1	203887884	203890231
chr1	204316510	204320593
chr1	204377461	204412845
chr1	204415970	204418683
chr1	204493747	204495937
chr1	204506017	204507585
chr1	204514916	204532167
chr1	204562290	204579767
chr1	20485075	20487169
chr1	20494094	20511779
chr1	205103233	205123394
chr1	205207825	205212305
chr1	205811938	205816166
chr1	20633789	20635666
chr1	206633298	206640229
chr1	206685069	206728098
chr1	20696120	20702496
chr1	207025015	207034903
chr1	207036652	207057390
chr1	207231730	207234071
chr1	207239277	207242465
chr1	20727256	20734864
chr1	207309134	207311977
chr1	207319471	207379495
chr1	207389168	207391551
chr1	207392443	207396336
chr1	207747021	207757182
chr1	20786398	20789264
chr1	209374451	209377363
chr1	209403540	209406003
chr1	20942374	21023690
chr1	209605510	209659285
chr1	209776141	209786033
chr1	209805502	209806808
chr1	209826658	209860764
chr1	209917836	209920967
chr1	210229938	210233374
chr1	210327921	210329883
chr1	210371684	210374738
chr1	210438301	210441119
chr1	211255612	211259131
chr1	211378070	211389838
chr1	211416348	211427557
chr1	21172817	21178131
chr1	211927660	211930181
chr1	212015044	212054532
chr1	212280908	212298979
chr1	212431897	212436996
chr1	212553647	212562411
chr1	21259915	21263645
chr1	212604672	212608712
chr1	212779712	212794013
chr1	212856160	212866212
chr1	21344381	21346550
chr1	214273736	214283546
chr1	214346524	214355437
chr1	214534408	214553077
chr1	214900786	214903844
chr1	215566321	215591703
chr1	21625756	21628307
chr1	216600344	216602446
chr1	217583554	217632398
chr1	21781307	21784302
chr1	218284739	218351745
chr1	218584183	218587198
chr1	2189234	2191287
chr1	219173196	219244762
chr1	220035599	220047598
chr1	220092942	220096955
chr1	220143054	220154493
chr1	220246129	220274089
chr1	22024856	22028088
chr1	220299957	220302938
chr1	220528631	220538188
chr1	221034159	221038007
chr1	221436960	221442082
chr1	221692157	221748998
chr1	221828440	221830959
chr1	221838936	221841209
chr1	221886200	221888503
chr1	221986300	221988927
chr1	222556982	222593103
chr1	222617198	222619266
chr1	222642671	222726770
chr1	222814176	222870355
chr1	223699962	223705154
chr1	223705725	223708753
chr1	223710656	223769730
chr1	223887226	223889415
chr1	223987165	224025160
chr1	224112909	224157582
chr1	224180696	224191787
chr1	224249569	224267360
chr1	224324690	224331681
chr1	224435017	224444839
chr1	224928251	224952220
chr1	225392454	225400227
chr1	225403604	225427243
chr1	225444287	225445868
chr1	225498467	225511805
chr1	225654584	225656339
chr1	225699352	225701720
chr1	225777275	225786056
chr1	225789130	225796306
chr1	225880114	225883827
chr1	225911843	225926011
chr1	225989258	226000980
chr1	226082025	226085086
chr1	226109728	226111955
chr1	226135071	226191800
chr1	226305267	226310225
chr1	226407152	226409660
chr1	226700479	226705049
chr1	226937706	226941057
chr1	226981420	226989951
chr1	227288263	227317785
chr1	227354923	227358238
chr1	227562502	227565232
chr1	227720569	227738466
chr1	228068272	228102107
chr1	228107361	228118431
chr1	228138199	228158132
chr1	228388577	228408788
chr1	228450088	228463385
chr1	228485102	228491444
chr1	228646725	228654129
chr1	229259492	229285354
chr1	229502467	229510318
chr1	229512263	229514939
chr1	229555985	229560329
chr1	230065452	230113584
chr1	23017803	23022857
chr1	230867820	230869609
chr1	2309138	2312354
chr1	230971319	230999768
chr1	231022398	231024960
chr1	231228722	231253031
chr1	231325000	231369087
chr1	231388697	231427389
chr1	231516398	231560879
chr1	231827359	231828271
chr1	232949272	232952283
chr1	233043772	233115171
chr1	23324007	23345905
chr1	233327548	233332318
chr1	233607057	233671097
chr1	23366409	23375371
chr1	234356255	234360641
chr1	234370519	234389919
chr1	234474643	234480019
chr1	234598118	234615533
chr1	234642618	234659507
chr1	234683504	234685089
chr1	234720906	234726516
chr1	234770324	234773779
chr1	234978745	234981939
chr1	234996631	234998706
chr1	235060196	235069985
chr1	235128428	235163032
chr1	235316276	235340338
chr1	235365632	235369812
chr1	235480850	235512794
chr1	235531093	235533200
chr1	23553192	23563231
chr1	235907995	235912663
chr1	235915442	235923991
chr1	236197685	236205749
chr1	236266327	236268565
chr1	236520648	236533349
chr1	236582279	236605220
chr1	236793850	236811704
chr1	237626026	237627057
chr1	23772097	23783586
chr1	23819793	23826512
chr1	23957890	23967097
chr1	23971842	23982169
chr1	2401066	2408071
chr1	241479091	241521167
chr1	241531031	241532950
chr1	241845639	241852876
chr1	24235736	24237225
chr1	24320106	24324922
chr1	243253193	243262124
chr1	243266883	243269106
chr1	243843875	243852957
chr1	244046933	244060389
chr1	24408088	24414360
chr1	244433109	244453349
chr1	244598783	244601768
chr1	244833718	244851185
chr1	244854239	244867044
chr1	244971617	244978462
chr1	24501580	24503343
chr1	246138274	246143354
chr1	24638518	24676378
chr1	246552932	246665595
chr1	247185977	247188892
chr1	247311966	247369661
chr1	24745511	24749870
chr1	248730556	248732141
chr1	248818254	248830024
chr1	248835729	248860956
chr1	248869868	248875546
chr1	248904247	248910074
chr1	25229664	25244177
chr1	25332061	25345859
chr1	25829254	25839463
chr1	25870399	25877218
chr1	25891051	25893689
chr1	26122774	26126872
chr1	26303388	26307638
chr1	26350296	26353372
chr1	26357953	26359502
chr1	26429098	26433821
chr1	26442424	26447787
chr1	26496052	26503424
chr1	26618383	26624337
chr1	26687515	26704987
chr1	26785635	26791168
chr1	26861598	26867133
chr1	26887652	26891295
chr1	26898891	26902238
chr1	26993168	26994491
chr1	27144744	27156999
chr1	27365402	27367461
chr1	27486921	27491900
chr1	27658963	27660796
chr1	27828853	27833746
chr1	28234581	28241050
chr1	28245158	28248181
chr1	28248963	28250639
chr1	28257378	28281105
chr1	28284479	28290070
chr1	28328176	28334111
chr1	28351293	28353644
chr1	28436596	28442660
chr1	28504246	28507122
chr1	28576633	28581824
chr1	28638691	28649850
chr1	28736949	28755113
chr1	29155126	29182732
chr1	30617113	30619491
chr1	31056841	31066400
chr1	31287770	31304983
chr1	31430850	31468809
chr1	31482276	31484687
chr1	31529634	31532206
chr1	31573814	31589771
chr1	31923167	31935801
chr1	31939096	31939843
chr1	31943257	31947275
chr1	31953893	31957443
chr1	32177843	32183762
chr1	32194234	32227909
chr1	32289815	32293257
chr1	32381905	32395987
chr1	32537999	32546630
chr1	32599613	32606544
chr1	32647402	32679522
chr1	32680282	32691029
chr1	32768521	32777618
chr1	32956301	32965781
chr1	32975246	32982529
chr1	33047502	33051379
chr1	33319347	33349278
chr1	34754241	34756793
chr1	34761443	34772622
chr1	34777618	34789364
chr1	34839743	34860601
chr1	35025290	35033749
chr1	35078369	35082583
chr1	35170686	35194355
chr1	35265913	35294432
chr1	3541495	3544363
chr1	35634540	35642803
chr1	35807059	35811300
chr1	36222828	36237455
chr1	36334768	36389274
chr1	36396693	36400512
chr1	36451244	36466293
chr1	37477804	37486813
chr1	37510727	37516665
chr1	37531364	37546015
chr1	37579842	37596802
chr1	37691112	37697386
chr1	37854905	37867208
chr1	3792287	3797522
chr1	37986306	37990911
chr1	38010738	38032109
chr1	38872643	38876656
chr1	3891562	3901725
chr1	38990178	39000369
chr1	39025447	39028313
chr1	39105231	39107583
chr1	39756558	39767489
chr1	39797808	39802142
chr1	40037759	40043292
chr1	40068427	40079512
chr1	40159761	40177173
chr1	40251736	40268966
chr1	40529482	40533363
chr1	40683133	40704246
chr1	41013606	41061668
chr1	41379825	41386109
chr1	42323844	42341729
chr1	42454769	42465778
chr1	42656854	42660881
chr1	42814977	42826441
chr1	42922932	42928981
chr1	42931803	42960517
chr1	42966354	42968801
chr1	43205628	43208784
chr1	43359211	43369434
chr1	43370008	43462761
chr1	43469956	43478224
chr1	43522286	43642758
chr1	43648710	43656671
chr1	43706698	43714184
chr1	43943959	43965933
chr1	44027195	44032898
chr1	44154332	44155822
chr1	44630169	44655225
chr1	44720271	44721782
chr1	44729347	44732255
chr1	44738657	44742246
chr1	44772387	44773985
chr1	44775776	44777867
chr1	44799347	44804846
chr1	44806442	44813343
chr1	44818779	44822392
chr1	44983999	44987397
chr1	45199483	45208123
chr1	45335959	45351790
chr1	45499207	45502037
chr1	45520385	45523650
chr1	45549370	45558465
chr1	45597978	45622381
chr1	45670827	45691691
chr1	45749859	45751725
chr1	45801645	45805360
chr1	46186536	46200106
chr1	46267402	46299921
chr1	46338192	46346529
chr1	47311788	47315672
chr1	47331831	47340222
chr1	50420190	50424819
chr1	50539539	50605232
chr1	50952315	50961221
chr1	51235005	51241594
chr1	51510631	51519196
chr1	51557067	51563699
chr1	51727810	51731717
chr1	51760444	51768264
chr1	51862743	51880513
chr1	51897212	51899123
chr1	52026404	52034632
chr1	52045919	52073226
chr1	52086951	52092874
chr1	52142490	52148054
chr1	52331772	52336281
chr1	52357494	52369076
chr1	52382672	52395610
chr1	52402642	52416878
chr1	52689615	52699556
chr1	52701805	52704781
chr1	53236436	53240695
chr1	54050634	54056342
chr1	54198672	54229108
chr1	5423744	5425601
chr1	54487426	54489674
chr1	54562670	54567643
chr1	55063136	55073455
chr1	55208571	55219208
chr1	55442131	55445502
chr1	56643713	56649799
chr1	56687502	56690445
chr1	58529834	58547882
chr1	58571366	58578784
chr1	58629254	58645156
chr1	58682419	58701503
chr1	58777843	58781543
chr1	58784337	58787949
chr1	58813852	58818277
chr1	58847592	58850586
chr1	58881583	58884879
chr1	58901624	58905624
chr1	59426412	59428507
chr1	6020966	6026988
chr1	61056490	61058386
chr1	61715904	61727096
chr1	6205450	6207045
chr1	62437348	62450163
chr1	62681144	62692247
chr1	62782886	62788804
chr1	628972	635060
chr1	63365962	63373227
chr1	63433141	63448337
chr1	63516718	63525457
chr1	63589688	63596404
chr1	63730822	63733017
chr1	6489410	6497634
chr1	64935347	64950251
chr1	64964972	64967146
chr1	64999925	65004599
chr1	65062809	65069763
chr1	65253620	65266169
chr1	65411415	65419502
chr1	65423348	65442009
chr1	6578849	6583930
chr1	6598727	6605230
chr1	66270478	66273081
chr1	66293479	66296019
chr1	66477092	66481618
chr1	66512157	66566531
chr1	66892580	66930094
chr1	66943365	66998149
chr1	6695770	6703101
chr1	67029960	67055903
chr1	67413027	67432675
chr1	67681891	67692630
chr1	67802742	67833310
chr1	68160456	68162043
chr1	68382062	68497400
chr1	70203052	70237482
chr1	70296771	70356732
chr1	70411198	70414587
chr1	71049303	71083239
chr1	73181201	73186265
chr1	74197338	74203242
chr1	74732870	74750472
chr1	75372315	75376851
chr1	7547881	7551191
chr1	75721350	75734326
chr1	77123051	77130130
chr1	77212171	77221326
chr1	77574803	77684729
chr1	776336	799987
chr1	77809744	77819504
chr1	7781360	7783886
chr1	77887461	77891824
chr1	77923460	78011954
chr1	78832093	78833365
chr1	7999485	8026236
chr1	8027185	8030108
chr1	8044884	8049806
chr1	8060281	8062417
chr1	8076600	8079367
chr1	8089045	8100069
chr1	8137575	8138673
chr1	818026	835638
chr1	8181288	8184131
chr1	8200583	8204476
chr1	8209957	8213746
chr1	8349481	8349958
chr1	84477622	84511849
chr1	84566898	84575819
chr1	84603130	84605203
chr1	85197562	85203456
chr1	85248069	85276666
chr1	85296750	85299574
chr1	85324355	85330233
chr1	85442213	85466664
chr1	85579912	85586502
chr1	85646742	85710669
chr1	86362241	86397803
chr1	86772342	86775927
chr1	87044157	87048876
chr1	87333303	87358669
chr1	8810545	8819424
chr1	8861360	8881696
chr1	88682251	88723568
chr1	88773406	88778802
chr1	88885485	88892294
chr1	8889815	8890937
chr1	88983630	88997768
chr1	89010038	89024158
chr1	89522818	89526263
chr1	89634784	89642435
chr1	89993438	90027277
chr1	90891490	91023478
chr1	91498488	91535464
chr1	9162332	9164613
chr1	92287288	92323062
chr1	9234344	9241948
chr1	92783204	92785876
chr1	92842006	92844603
chr1	92960768	92964040
chr1	93077935	93090583
chr1	93170170	93173872
chr1	93250889	93253417
chr1	93346082	93383088
chr1	93448468	93455232
chr1	93515810	93517062
chr1	93553122	93684355
chr1	93689594	93717523
chr1	93740433	93777341
chr1	93778206	93782952
chr1	93803987	93806351
chr1	93812422	93814168
chr1	93844406	93848782
chr1	93877233	93880752
chr1	93907167	93910205
chr1	94217280	94239369
chr1	94243896	94248713
chr1	9427789	9430401
chr1	94322273	94327025
chr1	94525735	94541586
chr1	94542168	94545434
chr1	94647116	94649459
chr1	94712920	94714806
chr1	94734404	94736738
chr1	95071099	95074768
chr1	964668	967464
chr1	96721178	96726855
chr1	98025518	98028968
chr1	98322555	98325669
chr1	9941304	9952969
chr1	99848683	99852794
chr1	99971243	99974043
chr10	100152497	100190214
chr10	100210351	100234647
chr10	100259319	100268642
chr10	100277963	100287487
chr10	100369720	100379298
chr10	100522674	100529727
chr10	100974750	100998047
chr10	101031841	101035005
chr10	101352391	101357515
chr10	101584634	101592942
chr10	101609856	101616781
chr10	101621503	101624910
chr10	101726488	101729255
chr10	101805388	101819387
chr10	102057343	102059040
chr10	102064436	102075378
chr10	102132632	102162338
chr10	102394429	102408956
chr10	102448851	102450764
chr10	102460464	102462432
chr10	102644692	102648809
chr10	102853415	102855636
chr10	103096874	103100114
chr10	103366783	103369018
chr10	103389075	103399955
chr10	103582788	103589883
chr10	103916107	103919212
chr10	103969653	103974965
chr10	104026808	104084442
chr10	104117040	104129249
chr10	104188044	104205278
chr10	104253885	104271936
chr10	104297183	104342393
chr10	1045358	1049166
chr10	104808430	104811275
chr10	106435396	106438064
chr10	106441460	106443391
chr10	106507108	106509907
chr10	106512247	106515320
chr10	107545292	107548671
chr10	110207048	110210287
chr10	110277844	110306709
chr10	110356448	110358181
chr10	110397439	110401411
chr10	110409222	110412043
chr10	110483873	110516411
chr10	110772764	110776809
chr10	110871265	110889394
chr10	110911310	110976547
chr10	112250255	112252963
chr10	112387903	112391004
chr10	112439666	112452195
chr10	112949656	112968964
chr10	113072544	113097421
chr10	113852261	113872123
chr10	114025891	114027783
chr10	11453141	11458804
chr10	11459316	11467968
chr10	114778451	114781470
chr10	11607005	11613596
chr10	116999530	117007748
chr10	117371811	117377315
chr10	11791908	11795350
chr10	118749829	118755765
chr10	11896366	11899754
chr10	119029058	119037304
chr10	119074358	119085403
chr10	119160892	119167216
chr10	119175646	119179765
chr10	119314961	119318697
chr10	119540842	119544447
chr10	119590166	119603677
chr10	119650445	119661065
chr10	119686545	119688316
chr10	119723910	119727137
chr10	119891943	119895662
chr10	12038235	12042694
chr10	12161734	12171284
chr10	12190501	12199735
chr10	121920799	121931673
chr10	121945325	121949041
chr10	121971452	121978186
chr10	122062383	122064594
chr10	122111532	122118104
chr10	122979138	122983851
chr10	12346587	12351392
chr10	124071888	124094687
chr10	124151811	124153824
chr10	12447622	12449626
chr10	124800518	124811020
chr10	124914715	124920136
chr10	125002879	125008098
chr10	125082124	125160912
chr10	125716732	125759933
chr10	125809623	125847741
chr10	125865778	125897904
chr10	126197931	126200676
chr10	126376365	126378980
chr10	126387864	126389378
chr10	126904808	126906496
chr10	130106980	130112052
chr10	130134586	130231602
chr10	130717597	130718877
chr10	131947377	131953038
chr10	131966819	131980571
chr10	132307324	132309072
chr10	132318919	132335723
chr10	132446993	132448439
chr10	132900	135919
chr10	132903358	132906175
chr10	132997723	133012362
chr10	13301213	13302855
chr10	133142728	133145262
chr10	133259668	133264975
chr10	133292390	133309090
chr10	133373013	133374553
chr10	133392813	133415241
chr10	13347292	13351803
chr10	13864669	13867479
chr10	14836134	14856329
chr10	14916435	14920832
chr10	14959672	14962324
chr10	15846602	15862264
chr10	16813417	16819070
chr10	17022123	17024466
chr10	17060934	17064590
chr10	17073692	17076373
chr10	17198939	17201524
chr10	17228582	17240921
chr10	17346569	17355773
chr10	17638155	17651118
chr10	18649007	18653271
chr10	18680894	18686689
chr10	1953468	1956088
chr10	1958425	1991391
chr10	2108894	2113341
chr10	21997936	22004610
chr10	22228532	22230375
chr10	22318931	22334654
chr10	22338536	22342832
chr10	22434762	22444415
chr10	22815952	22818817
chr10	2312254	2317753
chr10	23511764	23513675
chr10	2389177	2391287
chr10	24464838	24499506
chr10	24710719	24719847
chr10	24847025	24848985
chr10	25042478	25061937
chr10	25067632	25070136
chr10	26486226	26488008
chr10	26745278	26751552
chr10	27097597	27101467
chr10	27149747	27158830
chr10	27241680	27246306
chr10	28518749	28619579
chr10	29162529	29165631
chr10	29408723	29431830
chr10	29452338	29459454
chr10	2948117	2953056
chr10	29491243	29496690
chr10	29598344	29602486
chr10	30433224	30436175
chr10	3093969	3110304
chr10	30983557	30987429
chr10	31030104	31034337
chr10	31313311	31321155
chr10	31919348	31932367
chr10	31939368	31941019
chr10	32323640	32348905
chr10	32444877	32448966
chr10	32510541	32517781
chr10	32978729	32984653
chr10	33330367	33335896
chr10	3466665	3469678
chr10	35194576	35197598
chr10	35305995	35308116
chr10	35325275	35344718
chr10	35634790	35645551
chr10	35912591	35915666
chr10	3667380	3669455
chr10	3739826	3742395
chr10	3760304	3767963
chr10	3772530	3788095
chr10	37847824	37859617
chr10	3803678	3808179
chr10	3808910	3812129
chr10	3823856	3826526
chr10	38390911	38406060
chr10	3849185	3854300
chr10	42634369	42640574
chr10	42781760	42795432
chr10	43133300	43141598
chr10	43420002	43421944
chr10	43435824	43438039
chr10	43451607	43456352
chr10	4352588	4355932
chr10	45948289	46031979
chr10	4661612	4664489
chr10	46785187	46794941
chr10	47461561	47463216
chr10	47550050	47556470
chr10	4769079	4771979
chr10	47705056	47711250
chr10	49489228	49540128
chr10	49920625	49971271
chr10	50598113	50629616
chr10	50739269	50742433
chr10	51688578	51701911
chr10	52316740	52321881
chr10	52333478	52337446
chr10	52439470	52456763
chr10	52487148	52491547
chr10	5290507	5292710
chr10	5315633	5318568
chr10	5449099	5465026
chr10	55144771	55147227
chr10	5544621	5548933
chr10	56349942	56364465
chr10	5807811	5816149
chr10	58263214	58298612
chr10	5975513	5978672
chr10	59897203	59909093
chr10	60943237	60945714
chr10	61627827	61630492
chr10	6162968	6185697
chr10	61836579	61838353
chr10	61897726	61917299
chr10	62048332	62083814
chr10	62267881	62269638
chr10	62384117	62385575
chr10	6274167	6276899
chr10	63132122	63138654
chr10	63189867	63270763
chr10	63500278	63598569
chr10	63628021	63630481
chr10	63699280	63701728
chr10	63706281	63708529
chr10	6721494	6724113
chr10	67790362	67792443
chr10	67848340	67853011
chr10	67883095	67912258
chr10	68059657	68073798
chr10	68082354	68084756
chr10	68085275	68210389
chr10	68329237	68350082
chr10	68403949	68408423
chr10	68515266	68528838
chr10	68632140	68633110
chr10	68719417	68746717
chr10	68899233	68918045
chr10	68951850	68959419
chr10	69122348	69153636
chr10	69177844	69226565
chr10	69316693	69320772
chr10	69438039	69440135
chr10	70127496	70133767
chr10	70145396	70147748
chr10	70152385	70172259
chr10	70221024	70234852
chr10	70403733	70437256
chr10	71264338	71270785
chr10	71772140	71774385
chr10	71817662	71851977
chr10	71859996	71861452
chr10	71867178	71869957
chr10	71886395	71891019
chr10	71954645	71957528
chr10	71964210	71968046
chr10	72214037	72226812
chr10	72293639	72300380
chr10	72311070	72327490
chr10	72609577	72627765
chr10	72675282	72677808
chr10	72687616	72689050
chr10	72690642	72696208
chr10	73041498	73045182
chr10	73072650	73096703
chr10	73220286	73257052
chr10	73405109	73415537
chr10	73490911	73502507
chr10	73522252	73526573
chr10	73588429	73593170
chr10	73622915	73632766
chr10	73696268	73733253
chr10	73740725	73746357
chr10	73772479	73784804
chr10	73785648	73808585
chr10	73964930	73967418
chr10	74106081	74109165
chr10	74144317	74154337
chr10	74175068	74184066
chr10	74825148	74828806
chr10	75110050	75117432
chr10	75208630	75235154
chr10	75294299	75295211
chr10	75399474	75405095
chr10	75407838	75409899
chr10	77345340	77352235
chr10	77354791	77357509
chr10	7781921	7800831
chr10	77856210	77874723
chr10	77918197	77928495
chr10	77948763	77950415
chr10	78023993	78030527
chr10	78032430	78047217
chr10	7815398	7819546
chr10	78971440	78975195
chr10	79148094	79163957
chr10	79309142	79322752
chr10	79326568	79360029
chr10	79657908	79663908
chr10	79693911	79838938
chr10	80077119	80083697
chr10	80205564	80223342
chr10	80453396	80457339
chr10	82349752	82352801
chr10	8365720	8367062
chr10	84268906	84270246
chr10	85641035	85644231
chr10	86514970	86521861
chr10	86709445	86714726
chr10	86744958	86770150
chr10	86962291	86984442
chr10	87235966	87358283
chr10	87501702	87515118
chr10	87634060	87636848
chr10	87741646	87748576
chr10	87844785	87847457
chr10	87860337	87987631
chr10	88150973	88154803
chr10	88879125	88899145
chr10	88989747	89000642
chr10	89276923	89279806
chr10	89283303	89286902
chr10	89326106	89332006
chr10	89391104	89395359
chr10	89413501	89425250
chr10	89643049	89646555
chr10	89699194	89703180
chr10	90855772	90860584
chr10	90917428	90921752
chr10	91157839	91218794
chr10	91405651	91427237
chr10	91597319	91599713
chr10	91612208	91615044
chr10	91616152	91618358
chr10	91796629	91873984
chr10	91922251	91959165
chr10	92006197	92041523
chr10	92234773	92241995
chr10	92288915	92305495
chr10	92565325	92573605
chr10	92592044	92598844
chr10	92639253	92641076
chr10	93417798	93439198
chr10	93460980	93480516
chr10	93495668	93498266
chr10	93655537	93703975
chr10	94308855	94364632
chr10	94402735	94418791
chr10	94544114	94562426
chr10	95288020	95290797
chr10	95393605	95395155
chr10	96047619	96067694
chr10	96127749	96176299
chr10	96266135	96269420
chr10	96522601	96591641
chr10	96827990	96846774
chr10	97317105	97320057
chr10	97324942	97336055
chr10	97398225	97402685
chr10	97425285	97472795
chr10	97493418	97499035
chr10	97639330	97660588
chr10	97681318	97691354
chr10	97710416	97720684
chr10	97735570	97767487
chr10	987755	1004837
chr10	99415211	99444454
chr10	99614866	99623917
chr10	99660066	99687421
chr10	99701394	99767461
chr10	99778610	99787405
chr10	99975366	99978110
chr11	100685940	100726413
chr11	100732571	100734600
chr11	102108377	102243409
chr11	102255297	102257550
chr11	102267369	102268558
chr11	102305787	102307800
chr11	102342592	102369965
chr11	102391525	102422139
chr11	102599198	102601064
chr11	102842000	102844734
chr11	10289346	10297724
chr11	102995344	102998128
chr11	103044609	103095061
chr11	103108316	103110174
chr11	10453681	10458026
chr11	10486542	10497111
chr11	104937508	104969253
chr11	105028462	105048625
chr11	10510468	10541132
chr11	105131915	105134608
chr11	105150836	105154305
chr11	105243184	105246115
chr11	105360655	105363110
chr11	106823588	106827201
chr11	107268631	107281549
chr11	107447850	107459268
chr11	10749044	10757462
chr11	108007813	108012627
chr11	10802225	10810995
chr11	108171724	108173307
chr11	10841779	10861890
chr11	108465958	108468837
chr11	108493435	108499819
chr11	108663870	108669519
chr11	108927840	108949952
chr11	10898161	10901504
chr11	110173552	110179339
chr11	110182290	110184547
chr11	110285487	110298385
chr11	110360624	110361753
chr11	111727640	111732648
chr11	111749343	111767469
chr11	112016149	112027655
chr11	112072598	112079095
chr11	112119744	112122352
chr11	112158835	112165180
chr11	112224855	112251839
chr11	114295480	114300507
chr11	114438511	114458216
chr11	116470243	116473436
chr11	116761440	116776559
chr11	117087336	117100471
chr11	117135626	117138929
chr11	117143213	117147414
chr11	117285674	117294556
chr11	118238094	118253017
chr11	118358358	118367145
chr11	118399180	118414892
chr11	11840358	11965482
chr11	118556292	118560018
chr11	118622215	118624285
chr11	118633736	118635405
chr11	118885191	118921635
chr11	118998149	119013851
chr11	119018938	119022545
chr11	119023271	119028173
chr11	119045613	119059990
chr11	119066526	119070642
chr11	119083731	119086183
chr11	119168119	119172782
chr11	120335125	120351371
chr11	12062860	12068851
chr11	12084868	12107670
chr11	12176984	12211779
chr11	121828372	121831268
chr11	122407256	122424072
chr11	122882837	122886650
chr11	123062413	123064876
chr11	123082549	123090165
chr11	123110529	123112356
chr11	123197337	123199615
chr11	123429620	123432601
chr11	12376674	12389333
chr11	124621074	124641663
chr11	124673319	124676028
chr11	124772856	124802922
chr11	124951390	124958120
chr11	125085156	125089553
chr11	125096478	125098146
chr11	125568972	125577209
chr11	125590659	125599870
chr11	125621308	125630910
chr11	125890287	125892603
chr11	126211125	126214497
chr11	126301446	126305493
chr11	126352115	126354691
chr11	12672710	12749553
chr11	128204292	128210854
chr11	12838191	12855634
chr11	128462428	128508851
chr11	128907964	128909697
chr11	12896233	12901557
chr11	12911900	12956570
chr11	129637017	129641139
chr11	129834487	129837608
chr11	129880221	129896038
chr11	129986280	130008977
chr11	130068348	130091085
chr11	130306334	130315764
chr11	130521679	130524489
chr11	13213757	13217944
chr11	13260221	13263364
chr11	13276106	13290408
chr11	1335707	1337264
chr11	13414103	13465395
chr11	134213848	134225374
chr11	13939288	13941978
chr11	14310794	14358895
chr11	14442745	14447234
chr11	14490632	14521872
chr11	14883822	14893417
chr11	16605550	16608475
chr11	17076163	17081633
chr11	17082502	17088359
chr11	17201149	17213423
chr11	17352627	17359564
chr11	18317598	18337865
chr11	18391761	18402494
chr11	18406729	18410639
chr11	18506353	18538857
chr11	18543191	18549929
chr11	18553045	18554043
chr11	18583222	18593445
chr11	18627936	18637339
chr11	195748	220450
chr11	19714372	19723563
chr11	19977883	19979879
chr11	20362126	20370682
chr11	2176071	2177238
chr11	2177845	2182249
chr11	234936	255563
chr11	2395708	2407027
chr11	268870	270824
chr11	27362259	27364377
chr11	27471558	27473896
chr11	27503708	27519715
chr11	27717885	27719331
chr11	27933653	27936348
chr11	28100123	28175053
chr11	2825160	2827339
chr11	2897017	2899956
chr11	29292687	29296006
chr11	2964314	2992365
chr11	2994172	3059411
chr11	30322269	30349823
chr11	308102	312548
chr11	31439889	31518582
chr11	32086952	32109554
chr11	32582910	32612163
chr11	32890083	32931789
chr11	33014312	33017503
chr11	33071819	33074366
chr11	33076784	33162914
chr11	33256120	33266028
chr11	3349467	3379937
chr11	33682959	33703344
chr11	33710481	33775016
chr11	34049839	34075930
chr11	34104313	34121941
chr11	34147350	34166682
chr11	34233538	34235290
chr11	34437118	34440700
chr11	35028393	35033809
chr11	35076406	35078584
chr11	35136327	35228850
chr11	353920	356401
chr11	35661296	35703511
chr11	36773886	36775911
chr11	3841204	3842283
chr11	390788	401132
chr11	4091763	4137804
chr11	413161	427686
chr11	43358285	43372539
chr11	43642709	43653280
chr11	44064978	44068168
chr11	447780	450033
chr11	45044637	45047383
chr11	45912644	45918961
chr11	46241328	46250648
chr11	46585143	46595905
chr11	46614145	46620254
chr11	46696409	46703904
chr11	46842613	46846856
chr11	47124367	47126991
chr11	47146306	47164065
chr11	47165257	47178050
chr11	47184608	47187653
chr11	47232281	47261215
chr11	47268173	47277499
chr11	47405883	47413148
chr11	47413969	47427632
chr11	47569628	47575127
chr11	47636278	47644451
chr11	47756531	47769472
chr11	47831773	47849927
chr11	47904532	47907040
chr11	47980495	47986186
chr11	5677092	5686306
chr11	56931949	56934875
chr11	57323130	57326574
chr11	57521588	57531639
chr11	57656791	57658881
chr11	57702421	57716361
chr11	57739998	57753022
chr11	57760258	57798174
chr11	58568653	58639060
chr11	58850195	58851665
chr11	59543773	59550172
chr11	59556183	59557745
chr11	59559310	59562582
chr11	59657453	59673423
chr11	59705597	59708230
chr11	59753993	59815988
chr11	60125453	60128425
chr11	60840698	60855786
chr11	60878693	60906839
chr11	61155163	61162805
chr11	61305560	61335959
chr11	61359686	61365559
chr11	61398854	61401333
chr11	61696046	61697636
chr11	61780484	61805900
chr11	61915742	61918788
chr11	61948480	61952811
chr11	61961383	61976640
chr11	62024306	62028269
chr11	62042272	62047709
chr11	62122496	62125651
chr11	62551217	62557040
chr11	62567548	62575723
chr11	62587354	62593587
chr11	62618480	62623229
chr11	62650298	62654482
chr11	62664057	62666530
chr11	62669176	62680643
chr11	62703922	62730112
chr11	62752640	62754788
chr11	62769623	62772327
chr11	62840553	62843646
chr11	62876896	62888106
chr11	6314508	6321476
chr11	63566594	63569300
chr11	63613949	63615817
chr11	63665930	63672538
chr11	63680313	63696788
chr11	63811351	63820897
chr11	6385537	6397173
chr11	63937954	63940118
chr11	63984960	63989847
chr11	64091150	64103932
chr11	64165045	64172046
chr11	64266820	64276691
chr11	64284332	64287703
chr11	64303191	64305504
chr11	64357378	64371033
chr11	64371961	64374075
chr11	64565751	64567851
chr11	64657181	64661415
chr11	6472893	6475340
chr11	64777790	64781212
chr11	64802509	64804432
chr11	64808962	64811180
chr11	64847527	64856823
chr11	64873577	64882771
chr11	64910515	64917177
chr11	65012445	65019725
chr11	65039937	65042981
chr11	65114021	65138412
chr11	65180326	65183541
chr11	65260576	65267742
chr11	65381268	65383717
chr11	65384800	65388217
chr11	6540102	6553163
chr11	65413024	65422692
chr11	65456233	65458402
chr11	65470057	65479603
chr11	65557072	65560107
chr11	65564047	65577701
chr11	6559702	6579606
chr11	65614502	65640902
chr11	65651592	65664650
chr11	65711047	65721519
chr11	65768021	65781509
chr11	6584170	6620570
chr11	65848823	65870099
chr11	65888037	65893959
chr11	65901132	65905243
chr11	65910937	65939247
chr11	65959257	65970662
chr11	65973206	65975427
chr11	65978901	65984372
chr11	66014304	66016412
chr11	66019920	66022301
chr11	66050888	66075029
chr11	66266710	66271589
chr11	66342015	66346425
chr11	66532678	66534217
chr11	66545081	66546936
chr11	66590670	66597826
chr11	66612338	66654971
chr11	66674769	66679348
chr11	66716012	66728888
chr11	66738744	66752563
chr11	6675538	6684801
chr11	66829410	66832300
chr11	66969745	66972622
chr11	67031166	67032863
chr11	67053510	67063473
chr11	67076929	67080656
chr11	67302219	67303946
chr11	67315900	67319233
chr11	67345214	67359861
chr11	67360606	67379187
chr11	67390379	67402983
chr11	67427296	67450367
chr11	67461114	67470449
chr11	67481959	67483560
chr11	67502662	67509742
chr11	67580824	67591211
chr11	67629560	67630686
chr11	67799054	67805548
chr11	68009011	68019760
chr11	68028496	68034977
chr11	68111011	68130925
chr11	68898970	68904874
chr11	69293110	69306424
chr11	69380838	69384845
chr11	69944921	69950621
chr11	70202074	70212617
chr11	70268779	70290175
chr11	702877	707465
chr11	70370831	70391307
chr11	70394419	70401407
chr11	71298422	71301632
chr11	71787285	71792866
chr11	72076647	72104961
chr11	72567266	72571293
chr11	72791918	72794914
chr11	72811965	72815563
chr11	72822826	72824739
chr11	73305751	73310986
chr11	73754412	73762035
chr11	73778147	73781221
chr11	73782306	73790428
chr11	73862277	73882174
chr11	74592064	74600398
chr11	74748090	74757514
chr11	74924049	74976722
chr11	75561811	75567607
chr11	76234726	76236551
chr11	76439038	76463584
chr11	767622	797295
chr11	76781844	76785246
chr11	77298137	77301864
chr11	77626483	77638914
chr11	77813644	77825112
chr11	78066876	78081288
chr11	78126468	78141885
chr11	78565370	78576080
chr11	7985833	8007954
chr11	803156	814840
chr11	820442	822871
chr11	82899078	82901364
chr11	83049524	83101307
chr11	83181387	83196106
chr11	832279	870306
chr11	83276550	83287064
chr11	83552676	83555649
chr11	85626893	85665950
chr11	85959163	86071242
chr11	86115628	86117397
chr11	86175126	86178524
chr11	86243034	86254721
chr11	86301046	86307272
chr11	86522478	86525526
chr11	86741351	86744734
chr11	8679002	8684224
chr11	86802133	86822014
chr11	8686417	8690502
chr11	88171163	88177156
chr11	88309477	88348624
chr11	88408312	88408936
chr11	88534712	88537218
chr11	8869177	8872070
chr11	8904666	8907531
chr11	8943472	8950897
chr11	8958368	8968606
chr11	8981163	8985149
chr11	90186721	90226366
chr11	925509	936018
chr11	9263383	9265026
chr11	92999792	93001738
chr11	93054016	93058365
chr11	9310225	9316929
chr11	93142232	93151223
chr11	93178141	93202560
chr11	9362793	9366016
chr11	93660739	93673150
chr11	93750208	93753218
chr11	93760735	93767472
chr11	93781514	93810379
chr11	9383054	9388926
chr11	94126792	94148955
chr11	94188188	94190802
chr11	94490347	94506103
chr11	94705678	94721361
chr11	94746429	94753195
chr11	94794422	94870434
chr11	94876120	94925441
chr11	94955528	94976438
chr11	95059107	95074920
chr11	9564373	9567878
chr11	9571405	9584098
chr11	95765445	95814186
chr11	95838828	95864144
chr11	95870227	95928330
chr11	9611915	9616289
chr11	96368229	96398475
chr11	9663480	9666755
chr11	9756303	9773115
chr11	97965495	97968463
chr11	9814920	9826947
chr11	9831165	9833192
chr11	98329782	98333012
chr11	9900802	9907281
chr11_KI270830v1_alt	14012	17557
chr11_KI270831v1_alt	116810	119300
chr11_KI270831v1_alt	129318	131934
chr11_KI270831v1_alt	195579	223092
chr11_KI270831v1_alt	224718	290443
chr11_KI270831v1_alt	57347	58837
chr11_KI270832v1_alt	29387	34422
chr12	100200472	100206531
chr12	100575797	100585832
chr12	101381994	101385372
chr12	101390530	101411881
chr12	10167065	10174107
chr12	101696835	101705983
chr12	101874584	101879744
chr12	102110558	102124817
chr12	10212869	10220024
chr12	103836841	103843444
chr12	103857995	103860313
chr12	103940515	103958683
chr12	104108339	104139436
chr12	104218180	104220926
chr12	104255119	104257740
chr12	104271129	104274736
chr12	104285678	104297509
chr12	104670504	104673659
chr12	104956249	104960090
chr12	105105858	105124375
chr12	105168813	105208366
chr12	105253022	105254808
chr12	105561676	105563428
chr12	10594439	10614898
chr12	106239376	106247723
chr12	106286977	106289916
chr12	106300294	106313380
chr12	106355615	106367013
chr12	10699548	10724322
chr12	107683642	107705858
chr12	107728201	107760729
chr12	108514303	108519237
chr12	108527777	108571951
chr12	108689128	108730843
chr12	108732893	108735219
chr12	108836022	108839838
chr12	108849901	108855561
chr12	109051706	109059166
chr12	109468885	109484981
chr12	109565009	109575526
chr12	109899543	109902046
chr12	109948588	109949716
chr12	109991383	109997318
chr12	110045610	110050156
chr12	110124038	110136935
chr12	110238492	110242240
chr12	110280076	110294954
chr12	110340909	110355445
chr12	110393627	110405829
chr12	110431449	110432539
chr12	110464195	110504217
chr12	110524385	110538279
chr12	110573644	110584211
chr12	110612593	110621556
chr12	111435011	111454752
chr12	11149785	11183521
chr12	111589138	111601725
chr12	111682386	111693510
chr12	111836798	111843947
chr12	111908198	111914658
chr12	111929277	111941043
chr12	111942488	111944509
chr12	112007105	112021945
chr12	112095007	112110934
chr12	112115620	112117615
chr12	112129475	112134103
chr12	112140092	112143230
chr12	112379329	112384070
chr12	113180400	113186447
chr12	113297908	113300989
chr12	114672535	114684064
chr12	114773509	114775146
chr12	114921605	114937971
chr12	115312465	115339258
chr12	11647830	11654178
chr12	116526673	116530430
chr12	116551139	116553559
chr12	116737222	116739637
chr12	116815079	116820117
chr12	116909829	116923817
chr12	117140039	117144584
chr12	118021472	118024484
chr12	118045124	118068012
chr12	118134270	118142917
chr12	118145019	118153991
chr12	118386093	118389398
chr12	11883701	11887405
chr12	119178398	119198216
chr12	120110088	120125208
chr12	120193984	120196049
chr12	120201441	120203102
chr12	120239658	120264067
chr12	120290663	120293675
chr12	120316261	120318702
chr12	120437319	120440049
chr12	120442305	120448641
chr12	120484489	120500469
chr12	120522846	120530499
chr12	120533530	120551959
chr12	120572499	120582497
chr12	120685816	120691142
chr12	120903601	120905670
chr12	120925411	120926920
chr12	121209028	121221459
chr12	121242956	121244277
chr12	121331839	121353605
chr12	121397607	121406094
chr12	121434383	121441391
chr12	121625651	121629403
chr12	121711775	121714412
chr12	121775227	121804139
chr12	121887057	121896658
chr12	122076982	122086798
chr12	122265306	122267527
chr12	122357273	122367802
chr12	122379683	122407614
chr12	122414438	122424427
chr12	122497850	122502839
chr12	122505428	122529591
chr12	122698410	122700742
chr12	122713542	122715687
chr12	122750657	122778703
chr12	122945482	122949497
chr12	122973545	122987504
chr12	123231812	123254730
chr12	123271119	123273398
chr12	123362452	123366892
chr12	123383242	123389939
chr12	12356226	12359221
chr12	123581939	123596000
chr12	123600503	123628168
chr12	123670462	123672750
chr12	123711614	123723112
chr12	12438795	12440833
chr12	124429693	124430738
chr12	124631520	124637528
chr12	124824073	124829768
chr12	124859188	124865028
chr12	124914861	124919036
chr12	124926933	124930729
chr12	124937587	124941382
chr12	12531833	12564825
chr12	12610232	12614920
chr12	12715838	12730684
chr12	127229284	127232730
chr12	12758367	12762182
chr12	12802796	12805634
chr12	12871262	12887137
chr12	128788814	128825659
chr12	12888929	12907970
chr12	12926699	12940751
chr12	12964312	12968803
chr12	12996663	13001643
chr12	13099205	13103178
chr12	131424679	131427436
chr12	131736705	131777782
chr12	13179159	13181623
chr12	131894689	131899246
chr12	131928414	131936871
chr12	131949201	131952620
chr12	132135847	132138916
chr12	132442368	132448673
chr12	132685746	132688422
chr12	132755446	132769318
chr12	132820942	132826489
chr12	133046937	133066393
chr12	133080066	133090209
chr12	133128931	133140110
chr12	14306517	14308931
chr12	14759735	14772605
chr12	14774275	14780710
chr12	14795606	14811658
chr12	14835347	14837613
chr12	1586931	1593123
chr12	15879679	15916839
chr12	1604952	1606878
chr12	16346405	16372884
chr12	1659454	1661524
chr12	1688555	1721694
chr12	1757189	1769927
chr12	18688892	18692608
chr12	18721375	18726423
chr12	19030440	19031928
chr12	19437734	19493749
chr12	19710865	19714491
chr12	19742998	19760130
chr12	20807424	20844040
chr12	21436304	21466362
chr12	21486647	21513950
chr12	21644685	21658666
chr12	22534241	22547245
chr12	22624135	22684583
chr12	25194233	25216558
chr12	25383462	25387730
chr12	25457264	25459808
chr12	25614085	25616009
chr12	25958955	25969148
chr12	26112323	26116344
chr12	26121901	26129006
chr12	26298450	26300266
chr12	26823193	26833075
chr12	26918022	26951900
chr12	27020503	27036977
chr12	27242871	27251134
chr12	27521785	27530621
chr12	27709577	27750812
chr12	27778675	27804732
chr12	27821376	27822783
chr12	27963959	27968292
chr12	2798042	2810596
chr12	2811467	2816370
chr12	28129887	28131787
chr12	2873893	2906037
chr12	28758218	28761355
chr12	28769315	28771680
chr12	28778940	28781357
chr12	29341193	29383030
chr12	2957681	2961497
chr12	30417488	30419644
chr12	30686615	30695838
chr12	30775673	30817206
chr12	30850450	30853577
chr12	31071199	31091304
chr12	31295662	31326142
chr12	31480353	31526290
chr12	31555792	31591200
chr12	31658468	31662339
chr12	3167988	3173791
chr12	31730882	31736014
chr12	31740335	31760629
chr12	31967018	32005293
chr12	32050042	32053197
chr12	32107174	32114741
chr12	32115437	32220555
chr12	32398350	32402694
chr12	32747216	32757287
chr12	3449012	3456233
chr12	357492	392335
[truncated: 7,391 more rows]
